# Supplementary material for: Chimeric TALE recombinases with programmable DNA sequence specificity
Source: Nucleic Acids Res. 2012 Sep 26;40(21):11163–72. doi: 10.1093/nar/gks875 (PMC3510496; doi:10.1093/nar/gks875)
Supplement: Supplementary Data [file supp_gks875_nar-01819-h-2012-File008.xlsx]

## Sheet: Primers
Primers used in this study
Primers for pBLA substrate construction
AvrXa7 lac target F	TTAATTAAGAGTCTAGAAATATAAACCCCCTCCAACCAGGTGCTAACTGTAAACCATGGTTTTGGATTAGCACCTGGTTGGAGGGGGTTTATAAGATCTAGGAGGAATTTAAAATGAG
AvrXa7 lac target R	ACTGACCTAGAGAAGCTTATATAAACCCCCTCCAACCAGGTGCTAATCCAAAACCATGGTTTACAGTTAGCACCTGGTTGGAGGGGGTTTATACTGCAGTTATTTGTACAGTTCATC
AvrXa7 N F	TTAATTAAGAGTCTAGATTAGCACCTGGTTGGAGGGGGTTTATAAGGTTTTGGTACCAAATGTCTATAAACCCCCTCCAACCAGGTGCTAAAGATCTAGGAGGAATTTAAAATGAG
AvrXa7 N R	ACTGACCTAGAGAAGCTTTTAGCACCTGGTTGGAGGGGGTTTATAGACATTTGGTACCAAAACCTTATAAACCCCCTCCAACCAGGTGCTAACTGCAGTTATTTGTACAGTTCATC
AvrXa7 N RC F	TTAATTAAGAGTCTAGATTAGCACCTGGTTGGAGGGGGTTTATATCCAAAACCATGGTTTACAGTATAAACCCCCTCCAACCAGGTGCTAAAGATCTAGGAGGAATTTAAAATGAG
AvrXa7 N RC R	ACTGACCTAGAGAAGCTTTTAGCACCTGGTTGGAGGGGGTTTATATCCAAAACCATGGTTTACAGTATAAACCCCCTCCAACCAGGTGCTAACTGCAGTTATTTGTACAGTTCATC
AvrXa7 N RC +3 F	TTAATTAAGAGTCTAGATTAGCACCTGGTTGGAGGGGGTTTATAGCTTCCAAAACCATGGTTTACAGGGTTATAAACCCCCTCCAACCAGGTGCTAAAGATCTAGGAGGAATTTAAAATGAG
AvrXa7 N RC +3 R	ACTGACCTAGAGAAGCTTTTAGCACCTGGTTGGAGGGGGTTTATAACCCTGTAAACCATGGTTTTGGAAGCTATAAACCCCCTCCAACCAGGTGCTAACTGCAGTTATTTGTACAGTTCATC
AvrXa7 N RC +6 F	TTAATTAAGAGTCTAGATTAGCACCTGGTTGGAGGGGGTTTATAGCTTCATCCAAAACCATGGTTTACAGGGTTCCTATAAACCCCCTCCAACCAGGTGCTAAAGATCTAGGAGGAATTTAAAATGAG
AvrXa7 N RC +6 R	ACTGACCTAGAGAAGCTTTTAGCACCTGGTTGGAGGGGGTTTATAGCAACCCTGTAAACCATGGTTTTGGATGAAGCTATAAACCCCCTCCAACCAGGTGCTAACTGCAGTTATTTGTACAGTTCATC
AvrXa7 N RC +12 F	TTAATTAAGAGTCTAGATTAGCACCTGGTTGGAGGGGGTTTATAGCTTCAGCTTCATCCAAAACCATGGTTTACAGGGTTCCGGTTCCTATAAACCCCCTCCAACCAGGTGCTAAAGATCTAGGAGGAATTTAAAATGAG
AvrXa7 N RC +12 R	ACTGACCTAGAGAAGCTTTTAGCACCTGGTTGGAGGGGGTTTATAGCAACCGCAACCCTGTAAACCATGGTTTTGGATGAAGCTGAAGCTATAAACCCCCTCCAACCAGGTGCTAACTGCAGTTATTTGTACAGTTCATC
AvrXa7 N RC -3 F	TTAATTAAGAGTCTAGATTAGCACCTGGTTGGAGGGGGTTTATAAAAACCATGGTTTATATAAACCCCCTCCAACCAGGTGCTAAAGATCTAGGAGGAATTTAAAATGAG
AvrXa7 N RC -3 R	ACTGACCTAGAGAAGCTTTTAGCACCTGGTTGGAGGGGGTTTATATAAACCATGGTTTTTATAAACCCCCTCCAACCAGGTGCTAACTGCAGTTATTTGTACAGTTCATC
AvrXa7 N RC GG F	TTAATTAAGAGTCTAGATTAGCACCTGGTTGGAGGGGGTTTATATCCAAAACCGGGGTTTACAGTATAAACCCCCTCCAACCAGGTGCTAAAGATCTAGGAGGAATTTAAAATGAG
AvrXa7 N RC GG R	ACTGACCTAGAGAAGCTTTTAGCACCTGGTTGGAGGGGGTTTATACTGTAAACCCCGGTTTTGGATATAAACCCCCTCCAACCAGGTGCTAACTGCAGTTATTTGTACAGTTCATC
AvrXa7 N 20t F	TTAATTAAGAGTCTAGATTAGCACCTGGTTGGAGGGGGTTTATACGAAATATTATAAATTATCATATAAACCCCCTCCAACCAGGTGCTAAAGATCTAGGAGGAATTTAAAATGAG
AvrXa7 N RC 20t R	ACTGACCTAGAGAAGCTTTTAGCACCTGGTTGGAGGGGGTTTATATGATAATTTATAATATTTCGTATAAACCCCCTCCAACCAGGTGCTAACTGCAGTTATTTGTACAGTTCATC
AvrXa7 32 GG F	TTAATTAAGAGTCTAGATTAGCACCTGGTTGGAGGGGGTTTATAGCTTCATCCAAAACCGGGGTTTACAGGGTTCCTATAAACCCCCTCCAACCAGGTGCTAAAGATCTAGGAGGAATTTAAAATGAG
AvrXa7 32 GG R	ACTGACCTAGAGAAGCTTTTAGCACCTGGTTGGAGGGGGTTTATAGCAACCCTGTAAACCGGGGTTTTGGATGAAGCTATAAACCCCCTCCAACCAGGTGCTAACTGCAGTTATTTGTACAGTTCATC
AvrXa7 32t F	TTAATTAAGAGTCTAGATTAGCACCTGGTTGGAGGGGGTTTATAGCTTCACGAAATATTATAAATTATCAGGTTCCTATAAACCCCCTCCAACCAGGTGCTAAAGATCTAGGAGGAATTTAAAATGAG
AvrXa7 32t R	ACTGACCTAGAGAAGCTTTTAGCACCTGGTTGGAGGGGGTTTATAGCAACCTGATAATTTATAATATTTCGTGAAGCTATAAACCCCCTCCAACCAGGTGCTAACTGCAGTTATTTGTACAGTTCATC
Primers for pGL3Pro target site construction.
5’ pGL3 SV40 Avr.32G BglII	TTAATTAAGAGAGATCTTTAGCACCTGGTTGGAGGGGGTTTATAGCTTCATCCAAAACCATGGTTTACAGGGTTCCTATAAACCCCCTCCAACCAGGTGCTAAGCGATCTGCATCTCAATTAGTCAGC
3’ pGL3 SV40 Avr.20G HindIII	ACT GAC CTA GAG AAG CTT TTA GCA CCT GGT TGG AGG GGG TTT ATAGCAACC CTG TAA ACC ATG GTT TTG GATGAAGCT ATA AAC CCC CTC CAA CCA GGT GCT AAT TTG CAA AAG CCT AGG CCT CCA AA
5’ pGL3 SV40 PH4.20G6Avr BglII	TTAATTAAGAGAGATCTGCGGGAGGCGTGTCCAAAACCATGGTTTACAGGGTTCCTATAAACCCCCTCCAACCAGGTGCTAAGCGATCTGCATCTCAATTAGTCAGC
3’ pGL3 SV40 PH4.20G6Avr HindIII	ACT GAC CTA GAG AAG CTT TTA GCA CCT GGT TGG AGG GGG TTT ATAGCAACCCTGTAAACCATGGTTTTGGACACGCCTCCCGCTTTGCAAAAGCCTAGGCCTCCAAA
5’ pGL3 SV40 Avr.44G BglII	TTAATTAAGAGAGATCTTTAGCACCTGGTTGGAGGGGGTTTATAGCTTCAGCTTCATCCAAAACCATGGTTTACAGGGTTCCGGTTCCTATAAACCCCCTCCAACCAGGTGCTAAGCGATCTGCATCTCAATTAGTCAGC
3’ pGL3 SV40 Avr.44G HindIII	ACT GAC CTA GAG AAG CTT TTA GCA CCT GGT TGG AGG GGG TTTATAGCAACCGCAACCCTG TAA ACC ATG GTT TTG GATGAAGCTGAAGCT ATA AAC CCC CTC CAA CCA GGT GCT AAT TTG CAA AAG CCT AGG CCT CCA AA
Primers for BamHI fusions
Gin_N-term F	AGTCAGTCGAGAGCTCATGGATCCCGGCTCTATGCTGATTGGCTATGTAAGG
Gin_N-term R	ATGCTGATATCTAGACTATCCCGATTTAGGTGGGCGACC
Gin_C-term F	AGTCAGTCGAGAGCTCATGCTGATTGGCTATGTAAGG
Gin_C-term R	TCTAGACTACGGATCCACCGATTTACGCGGGC
Primers for designed truncations
TalR+28 Xba	ATCGCGTATCTAGACTAGCCGAGGCAGGCCAAGGCGACG
TalR+95 Xba AvrX	ATCGCGTATCTAGACTAGCTCATCTCGAACTGCGTCATG
avr n 1	GTCGCCCGCGTAAATCGGGATCCACTGCAGATCGGGGGGGGGC
avr n 2	GTCGCCCGCGTAAATCGGGATCCCCCTCGCCTGCGTTCTCGGC
avr n 3	GTCGCCCGCGTAAATCGGGATCCGATTCGATGCCTGCCGTCGG
avr n 4	GTCGCCCGCGTAAATCGGGATCCACCGTGCGTGTCGCTGTCACTG
avr n 5	GTCGCCCGCGTAAATCGGGATCCGTGGATCTACGCACGCTCGGC
avr n 6	GTCGCCCGCGTAAATCGGGATCCACACACGCGCACATCGTTGC
avr n 7	GTCGCCCGCGTAAATCGGGATCCCACGAAGACATCGTTGGCGTCG
avr n 8	GTCGCCCGCGTAAATCGGGATCCAGCGCtCTGGAGGCCTTGCTC
avr n 9	GTCGCCCGCGTAAATCGGGATCCTTGGACACAGGCCAACTTCTC
avr n 10	GTCGCCCGCGTAAATCGGGATCCAGCGGCGTGACCGCAgTGGA
GinNTALPCRfusR	GGATCCCGATTTACGCGGGC
Primers used for pcDNA cloning
Nhe-SD-Gin F	ATCGTAGCAGCTAGCGCCACCATGCTGATTGGCTATGTAAG
GinGS R	GGATCCAGACCCCGATTTACGCGGGC

## Sheet: Targets
Gin-Avr (#1) /Avr20G	TTAGCACCTGGTTGGAGGGGGTTTATA TCCAAAACCATGGTTTACAG TATAAACCCCCTCCAACCAGGTGCTAA
Gin-Avr (#2)	TTAGCACCTGGTTGGAGGGGGTTTATA AGGTTTTGGTACCAAATGTC TATAAACCCCCTCCAACCAGGTGCTAA
Avr-Gin (#3)	TATAAACCCCCTCCAACCAGGTGCTAA CTGTAAACCATGGTTTTGGA TTAGCACCTGGTTGGAGGGGGTTTATA
Avr14G	TTAGCACCTGGTTGGAGGGGGTTTATA AAAACCATGGTTTA TATAAACCCCCTCCAACCAGGTGCTAA
Avr26G	TTAGCACCTGGTTGGAGGGGGTTTATA GCTTCCAAAACCATGGTTTACAGGGT TATAAACCCCCTCCAACCAGGTGCTAA
Avr32G	TTAGCACCTGGTTGGAGGGGGTTTATA GCTTCATCCAAAACCATGGTTTACAGGGTTCC TATAAACCCCCTCCAACCAGGTGCTAA
Avr44G	TTAGCACCTGGTTGGAGGGGGTTTATA GCTTCAGCTTCATCCAAAACCATGGTTTACAGGGTTCCGGTTCC TATAAACCCCCTCCAACCAGGTGCTAA
Avr20GG	TTAGCACCTGGTTGGAGGGGGTTTATA TCCAAAACCGGGGTTTACAG TATAAACCCCCTCCAACCAGGTGCTAA
Avr20T	TTAGCACCTGGTTGGAGGGGGTTTATA CGAAATATTATAAATTATCA TATAAACCCCCTCCAACCAGGTGCTAA
Avr32GG	TTAGCACCTGGTTGGAGGGGGTTTATA GCTTCATCCAAAACCGGGGTTTACAGGGTTCC TATAAACCCCCTCCAACCAGGTGCTAA
Avr32T	TTAGCACCTGGTTGGAGGGGGTTTATA GCTTCACGAAATATTATAAATTATCAGGTTCC TATAAACCCCCTCCAACCAGGTGCTAA
Avr-G-ZF	GCGGGAGGCGTG TCCAAAACCATGGTTTACAGGGTTCC TATAAACCCCCTCCAACCAGGTGCTAA
PthXo1-20G	GTGGTGTACAGTAGGGGGAGATGCA TCCAAAACCATGGTTTACAG TGCATCTCCCCCTACTGTACACCAC
PthXo1-32G	GTGGTGTACAGTAGGGGGAGATGCA GCTGCTTCCAAAACCATGGTTTACAGGGTGGT TGCATCTCCCCCTACTGTACACCAC
